# Supplementary material for: Black soldier fly and gut health in broiler chickens: insights into the relationship between cecal microbiota and intestinal mucin composition
Source: J Anim Sci Biotechnol. 2020 Feb 3;11:11. doi: 10.1186/s40104-019-0413-y (PMC6996183; doi:10.1186/s40104-019-0413-y)
Supplement: Supplementary file 1 — Additional file 1. Ingredients and chemical composition of the experimental diets. Mineral-vitamin premix: vitamin A (retinyl acetate), 12,500 IU; vitamin D3 (cholecalciferol), 3000 IU; vitamin E (DL-a-tocopheryl acetate), 60 IU; vitamin K (menadione sodium bisulfite), 1.02 mg; riboflavin, 2.0 mg; pantothenate, 8.0 mg; niacin, 6 mg; piridossin, 4 mg; folic acid, 0.5 mg; biotin, 0.10 mg; tiamin, 1.0 mg; vitamin B12, 20 mg; Mn, 120 mg; Zn, 80 mg; Fe, 52 mg; Cu, 15 mg; I, 1.5 mg; Se, 0.4 mg. AME = apparent metabolizable energy; CP = crude protein; EE = ether extract; CF = crude fiber; C = control; HI5 = 5% inclusion level of Hermetia illucens; HI10 = 10% inclusion level of Hermetia illucens; HI15 = 15% inclusion level of Hermetia illucens. [file 40104_2019_413_MOESM1_ESM.xlsx]

## Sheet: Foglio1
Ingredients	Starter period				Growing period				Finisher period
(g/kg as fed)	C	HI5	HI10	HI15	C	HI5	HI10	HI15	C	HI5	HI10	HI15
Maize meal	508.8	526.9	545.5	566.9	536.1	557.1	574.5	606.1	537.2	590.8	620.3	653.2
Soybean meal (48%CP)	345.3	299	248	193	332	277.4	230	153	300	253	178	100
HI larvae meal	0	50	100	150	0	50	100	150	0	50	100	150
Corn gluten meal	54	32	15	0	35	20	0	0	21	0	0	0
Soybean oil	46.3	45.1	43	40	59.3	56.4	54.9	48	71.2	70	63.2	56
Dicalcium phosphate	6.5	8.5	10.5	12.5	4	6	8.3	10.6	3.5	6	8.3	10.5
Calcium carbonate	17.3	16.4	15.6	14.8	16.7	15.8	14.8	14	15.1	14	13.2	12.4
Sodium chloride	2.3	2.3	2.3	2.3	2.3	2.3	2.3	2.3	2.3	2.3	2.3	2.3
Sodium bicarbonate	1.3	1.3	1.3	1.3	1.3	1.3	1.3	1.3	1.3	1.3	1.3	1.3
DL-methionine	2	2.2	2.3	2.3	1.8	1.9	2	2	1.8	1.9	1.9	1.8
L-lysine	5.1	5.2	5.4	5.8	3.8	4.1	4.2	5	3.3	3.4	4.1	5
Threonine	1.9	1.9	1.9	1.9	1.5	1.5	2	2	1.1	1.1	1.2	1.3
Trace mineral-vitamin premixa	8	8	8	8	5	5	5	5	5	5	5	5
Choline chloride	0.2	0.2	0.2	0.2	0.2	0.2	0.2	0.2	0.2	0.2	0.2	0.2
3-phytase	1	1	1	1	1	1	1	1	1	1	1	1
Total	100	100	100	100	100	100	100	100	100	100	100	100
AMEb (MJ/kg DM)	12.56	12.56	12.56	12.56	12.98	12.98	12.98	12.98	13.4	13.4	13.4	13.4
Nutrient composition (%)
CP	23.01	22.98	23.01	23.01	21.50	21.52	21.52	21.52	19.51	19.47	19.54	19.50
EE	7.30	7.33	7.28	7.14	8.63	8.50	8.50	8.01	9.86	9.89	9.41	8.88
CF	3.25	2.99	2.70	2.41	3.21	2.91	2.64	2.25	3.08	2.82	2.43	2.04
Calcium	0.96	0.96	0.96	0.96	0.87	0.87	0.87	0.87	0.79	0.79	0.79	0.79
Phosphorus	0.48	0.48	0.48	0.48	0.43	0.43	0.43	0.43	0.40	0.40	0.40	0.40
All the diets were isonitrogenous to meet or exceed the NRC (1994) requirements and were adjusted according to Aviagen (2014) broiler nutrition specifications.
