# Supplementary material for: Black soldier fly and gut health in broiler chickens: insights into the relationship between cecal microbiota and intestinal mucin composition
Source: J Anim Sci Biotechnol. 2020 Feb 3;11:11. doi: 10.1186/s40104-019-0413-y (PMC6996183; doi:10.1186/s40104-019-0413-y)
Supplement: Supplementary file 2 — Additional file 2. Relative abundance of the main bacterial phyla and genera of cecal microbiota of broiler chickens fed with control (C), 5% (HI5), 10% (HI10) and 15% (HI15) inclusion level of Hermetia illucens meal diets. [file 40104_2019_413_MOESM2_ESM.xlsx]

## Sheet: Phyla
	C	HI5	HI10	HI15
Euryarchaetoa	0	0	0.00472679	0.0110292
Actinobacteria	0.661751	0.126678	0.18592	0.141804
Bacteroidetes	3.20949	1.59766	4.94738	9.41104
Cyanobacteria	2.53671	1.35375	2.53671	2.29565
Firmicutes	85.9677	86.2242	87.8191	74.5541
Proteobacteria	4.17848	8.6557	2.82662	12.2849
Tenericutes	2.56507	0.860276	1.29514	0.650722
Other/unclassified	0.880759	0.173946	0.384446	0.650722

## Sheet: Genera
	C	HI5	HI10	HI15
Christensenellaceae	1.22	0.7	1.23	1.31
Clostridiales	27.94	18.44	25.4	20.62
Clostridium	0.74	0.87	0.5	0.33
Coprococcus	1.98	2.61	1.61	1.44
Dorea	0.84	1.09	0.74	0.65
Erysipelotrichaceae	1.33	1.73	3.12	5.75
Faecalibacterium	13.12	18.32	5.55	3.04
L-Ruminococcus	3.21	6.43	5.5	5.18
Lachnospiraceae	6.06	5.07	6	4.94
Oscillospira	6.59	6.97	7.96	6.73
Ruminococcaceae	12.2	11.58	10.76	11.65
Ruminococcus	5.01	5.22	6.59	4.49
Mogibacteriaceae	0.2	0.16	0.29	0.21
Blautia	0.55	1.35	1.24	0.59
Mollicutes	1.47	0.3	0.73	0.47
Clostridia	0.36	0.39	1.36	1.59
Dehalobacterium	0.48	0.4	0.38	0.46
Lactobacillus	1.28	2.52	3.54	1.56
Anaerotruncus	0.26	0.3	0.79	0.63
Enterobacteriaceae	0.96	1.06	0.23	0.52
Coprobacillus	0.11	0.27	0.43	0.36
Bacillaceae	0.2	1.4	2.32	0.37
Anaeroplasma	0.67	0.56	0.54	0.18
Coriobacteriaceae	0.14	0.1	0.16	0.14
Helicobacter	3.05	7.19	2.31	11.35
Streptococcus	0.25	0.09	0.49	0.26
Dehalobacteriaceae	0.08	0.11	0.13	0.12
Flexispira	0.06	0.19	0.05	0.18
Peptococcaceae	0.21	0.08	0.05	0.1
Anaerofilum	0.08	0.05	0.07	0.06
Bacteroides	3.21	1.59	3.59	9.41
Roseburia	0.07	0.1	0.04	1.08
Sutterella	0.06	0.16	0.2	0.05
Enterococcus	0.03	0.02	0.07	0.05
Helicobacteraceae	0.02	0.04	0.02	0.1
